# Supplementary material for: Utilizing the Centiloid scale in cross-sectional and longitudinal PiB PET studies
Source: Neuroimage Clin. 2018 Apr 25;19:406–16. doi: 10.1016/j.nicl.2018.04.022 (PMC6051499; doi:10.1016/j.nicl.2018.04.022)
Supplement: Supplementary file 2 — SUVR and Centiloid values for the GAAIN dataset. [file mmc2.xlsx]

## Sheet: Supp Table 1
Supplementary Table 1. Comparison of SUVr and Centiloid values estimated using our local implementations of standard Centiloid analysis procedure and the published results.
Subject	Klunk SUVr	Klunk Centiloid	Wustl SUVr	Wustl Centiloid	Diff SUVr	Diff Centiloid
AD01	2.1	102.3	2.10447	101.674	0.00446728	-0.626186
AD02	2.102	102.5	2.11184	102.362	0.00983885	-0.137885
AD03	2.416	131.9	2.43377	132.422	0.017769	0.521507
AD04	2.288	119.9	2.30851	120.726	0.020515	0.826237
AD05	2.138	105.8	2.16302	107.141	0.0250179	1.34082
AD06	2.143	106.3	2.16666	107.481	0.0236576	1.18068
AD07	2.195	111.2	2.20958	111.488	0.0145786	0.28831
AD08	2.022	94.9	2.02673	94.4157	0.00473459	-0.484273
AD09	2	92.8	2.03043	94.7611	0.0304334	1.9611
AD10	2.266	117.8	2.24443	114.742	-0.0215723	-3.05775
AD11	2.121	104.2	2.13668	104.681	0.0156767	0.481287
AD12	2.05	97.5	2.04898	96.4931	-0.00101763	-1.00694
AD13	2.112	103.4	2.11899	103.03	0.0069927	-0.369913
AD14	2.023	95	2.04348	95.979	0.0204764	0.978953
AD15	1.653	60.3	1.65928	60.1054	0.00627806	-0.194568
AD16	1.626	57.8	1.61066	55.5663	-0.0153356	-2.23374
AD17	1.813	75.3	1.80557	73.7652	-0.00742835	-1.53479
AD18	2.072	99.6	2.04861	96.4582	-0.0233913	-3.14184
AD19	2.179	109.6	2.20293	110.867	0.023925	1.26705
AD20	2.155	107.4	2.15442	106.338	-0.00058361	-1.06232
AD21	2.39	129.5	2.40535	129.768	0.0153502	0.267967
AD22	2.347	125.4	2.36188	125.709	0.0148813	0.309176
AD23	2.105	102.7	2.11189	102.367	0.006888	-0.333296
AD24	2.175	109.3	2.18588	109.275	0.0108777	-0.0247026
AD25	1.668	61.7	1.6757	61.6388	0.00769965	-0.0612442
AD26	2.113	103.4	2.12298	103.402	0.00997988	0.0023799
AD27	2.315	122.4	2.33504	123.203	0.0200426	0.803185
AD28	2.2	111.6	2.22199	112.647	0.0219899	1.04718
AD29	1.984	91.4	1.99451	91.4072	0.0105134	0.00715993
AD30	2.27	118.2	2.23373	113.744	-0.0362659	-4.45624
AD31	1.826	76.6	1.8514	78.0439	0.025396	1.44394
AD32	1.938	87.1	1.9543	87.6523	0.0162991	0.552254
AD33	1.896	83.1	1.90475	83.0257	0.00874932	-0.0743292
AD34	2.04	96.6	2.04656	96.2673	0.00656423	-0.332732
AD35	1.874	81	1.88296	80.991	0.00895829	-0.00900972
AD36	2.183	110	2.21474	111.971	0.0317431	1.97053
AD37	2.007	93.5	2.01368	93.1965	0.00667662	-0.303527
AD38	2.233	114.7	2.25912	116.114	0.0261177	1.41389
AD39	1.888	82.4	1.89069	81.7128	0.00268873	-0.687201
AD40	2.183	110	2.2108	111.603	0.0278019	1.60253
AD41	1.635	58.7	1.64282	58.5683	0.00781598	-0.131671
AD42	2.405	130.9	2.44198	133.188	0.0369772	2.28792
AD43	2.259	117.1	2.25978	116.176	0.000779272	-0.924334
AD44	1.907	84.1	1.91769	84.2344	0.0106945	0.134389
AD45	2.11	103.2	2.1251	103.6	0.0150968	0.400043
YC101	0.964	-4.3	0.96471	-4.74806	0.000709892	-0.448057
YC102	1.008	-0.1	1.01169	-0.361798	0.00368587	-0.261798
YC103	0.947	-5.8	0.953445	-5.79985	0.00644536	0.000146401
YC104	1.048	3.6	1.05514	3.69528	0.00713638	0.0952808
YC105	1.057	4.4	1.05837	3.99681	0.00136567	-0.403193
YC106	1.08	6.6	1.07936	5.95664	-0.000644897	-0.64336
YC107	1.116	10	1.12247	9.98263	0.00647266	-0.01737
YC108	1.048	3.6	1.05798	3.96062	0.00997807	0.360615
YC109	0.997	-1.1	0.998778	-1.56701	0.00177829	-0.467009
YC110	1.023	1.3	1.02882	1.23781	0.00581738	-0.0621875
YC111	1.026	1.6	1.03812	2.10666	0.0121225	0.506658
YC112	1.093	7.9	1.10768	8.60179	0.0146842	0.701793
YC113	0.977	-3.1	0.975788	-3.7137	-0.00121238	-0.613703
YC114	1.026	1.6	1.04373	2.63004	0.0177279	1.03004
YC115	0.964	-4.3	0.96918	-4.33072	0.00517951	-0.0307179
YC116	0.974	-3.4	0.974042	-3.87673	4.1644e-05	-0.476729
YC117	0.963	-4.3	0.968143	-4.42754	0.00514262	-0.127535
YC118	0.975	-3.2	0.974487	-3.83511	-0.000512606	-0.635108
YC119	1.024	1.4	1.02671	1.04127	0.00271245	-0.35873
YC120	1.013	0.3	1.01465	-0.084934	0.00165103	-0.384934
YC121	0.984	-2.4	0.987398	-2.62959	0.00339821	-0.229595
YC122	0.973	-3.4	0.981308	-3.19825	0.00830798	0.201746
YC123	0.951	-5.5	0.951002	-6.02795	2.484e-06	-0.52795
YC124	0.974	-3.3	0.985014	-2.8522	0.0110141	0.447799
YC125	1.047	3.5	1.05551	3.73012	0.00850949	0.230118
YC126	0.959	-4.7	0.958334	-5.34341	-0.000666187	-0.643407
YC127	1.032	2.1	1.04831	3.05788	0.0163099	0.957879
YC128	0.937	-6.8	0.938911	-7.15697	0.00191086	-0.356975
YC129	1.002	-0.7	1.01062	-0.461421	0.00861892	0.238579
YC130	0.976	-3.1	0.981943	-3.13895	0.00594315	-0.0389463
YC131	1.039	2.7	1.04473	2.7237	0.0057309	0.0236958
YC132	1.093	7.9	1.09832	7.72704	0.00531571	-0.172963
YC133	0.988	-2.1	1.00597	-0.895244	0.0179728	1.20476
YC134	1.045	3.3	1.05841	4.00116	0.0134123	0.701158
mean YC	1.0095	0.00588235	1.01556	2.06371e-15	0.00606065	-0.00588235
mean AD	2.07611	100.002	2.08654	100	0.01043	-0.00222222

## Sheet: Supp Table 2
Supplementary Table 2. Global amyloid burden measurements obtained using different analysis techniques and the corresponding Centiloid values after conversion into Centiloid scale for the subset of GAAIN dataset that was successfully processed using our local pipeline.
Subject	Centiloid SUVr	PiB_3060_BP	PiB_3060_BP_RSF	PiB_4070_BP	PiB_4070_BP_RSF	PiB_3060_SUVr	PiB_3060_SUVr_RSF	PiB_4070_SUVr	PiB_4070_SUVr_RSF	PiB_3060_SUVr_BS	PiB_3060_SUVr_RSF_BS	PiB_3060_SUVr_WC	PiB_3060_SUVr_RSF_WC	CL_WUSTL	CL_3060_BP	CL_3060_BP_RSF	CL_4070_BP	CL_4070_BP_RSF	CL_3060_SUVr	CL_3060_SUVr_RSF	CL_4070_SUVr	CL_4070_SUVr_RSF	CL_3060_SUVr_BS	CL_3060_SUVr_RSF_BS	CL_3060_SUVr_WC	CL_3060_SUVr_RSF_WC
AD03	2.43377	0.9439	2.1515	1.0049	2.3064	2.2256	3.8481	2.3722	4.2086	1.4704	2.1206	2.0032	3.2034	132.422	114.201	111.273	116.922	115.661	129.38	125.57	131.741	128.427	133.654	131.843	127.171	125.428
AD06	2.16666	0.8012	1.7778	0.8421	1.8441	1.982	3.2374	2.0591	3.3917	1.3689	1.868	1.8246	2.7712	107.481	96.2676	91.1326	96.9789	91.6441	102.156	98.0999	99.5402	95.172	116.142	110.43	105.219	102.272
AD07	2.20958	0.9094	2.0309	0.9722	2.1688	2.125	3.5534	2.2649	3.8687	1.3098	1.8106	1.92	2.9691	111.488	109.865	104.773	112.917	108.513	118.137	112.314	120.706	114.59	105.946	105.565	116.945	112.875
AD08	2.02673	0.6686	1.638	0.7353	1.8109	1.8277	3.1342	1.9254	3.3853	1.1884	1.6486	1.6507	2.5321	94.4157	79.6038	83.5981	83.8955	89.9193	84.9123	93.4578	85.7899	94.9115	85.0007	91.8325	83.8437	89.4623
AD11	2.13668	1.0128	2.5029	1.0707	2.6005	1.9936	3.5357	2.1218	3.827	1.2772	1.8532	1.8418	3.0406	104.681	122.859	130.212	124.983	130.94	103.453	111.518	105.989	112.892	100.321	109.176	107.333	116.706
AD12	2.04898	0.7901	1.7003	0.848	1.8133	1.936	3.0036	2.0779	3.3207	1.2666	1.6136	1.7328	2.4739	96.4931	94.8727	86.9558	97.7016	90.044	97.0155	87.5832	101.474	92.2818	98.4926	88.8656	93.935	86.3442
AD14	2.04348	0.8604	1.8093	0.8815	1.8498	2.1214	3.5573	2.177	3.6986	1.2907	1.6659	1.9115	2.8056	95.979	103.707	92.8303	101.806	91.9402	117.735	112.489	111.666	107.665	102.651	93.2989	115.9	104.115
AD17	1.80557	0.855	2.0781	0.8307	2.0087	1.8678	3.1247	1.9245	3.2607	1.2116	1.6816	1.7248	2.6972	73.7652	103.029	107.317	95.5823	100.195	89.3938	93.0305	85.6974	89.8393	89.0034	94.6298	92.9517	98.3077
AD18	2.04861	0.9947	2.4957	1.0074	2.5079	1.9736	3.5177	2.087	3.7574	1.2523	1.774	1.8241	3.0242	96.4582	120.585	129.824	117.229	126.13	101.218	110.708	102.41	110.059	96.0254	102.462	105.157	115.827
AD21	2.40535	0.9649	2.4837	1.0285	2.6428	2.1516	4.0022	2.2735	4.3398	1.3553	1.9667	1.915	3.1172	129.768	116.84	129.177	119.814	133.138	121.11	132.502	121.59	133.767	113.796	118.797	116.33	120.81
AD22	2.36188	0.9228	1.9442	0.9716	2.0247	2.0841	3.3683	2.2168	3.6725	1.4373	1.9406	1.8992	2.8405	125.709	111.549	100.101	112.843	101.027	113.567	103.988	115.759	106.603	127.943	116.585	114.388	105.985
AD24	2.18588	1.021	2.0079	1.0031	1.9495	2.0145	3.0516	2.1184	3.2557	1.3072	1.7593	1.8375	2.656	109.275	123.89	103.534	116.702	97.1198	105.788	89.7424	105.639	89.6357	105.497	101.216	106.804	96.1004
AD25	1.6757	0.4713	1.1133	0.4996	1.1689	1.6086	2.4352	1.6839	2.5711	1.0268	1.3078	1.4403	2.0288	61.6388	54.8093	55.3196	55.0213	56.5665	60.4265	62.0158	60.953	61.7669	57.1199	62.9438	57.9824	62.4974
AD26	2.12298	0.7833	1.8799	0.8393	2.0028	1.9285	3.2865	2.023	3.5261	1.3139	1.859	1.7797	2.7759	103.402	94.0181	96.6352	96.6359	99.8888	96.1774	100.308	95.8275	100.643	106.653	109.668	99.6997	102.524
AD29	1.99451	0.671	1.6571	0.6953	1.6711	1.8427	3.0833	1.9102	3.2252	1.2817	1.804	1.7097	2.6806	91.4072	79.9055	84.6275	78.9953	82.6565	86.5887	91.1683	84.2267	88.3941	101.098	105.005	91.0957	97.4183
AD30	2.23373	1.1129	2.7311	1.1155	2.7076	2.11	3.7749	2.2241	4.0406	1.4134	2.1417	1.953	3.2946	113.744	135.439	142.51	130.471	136.504	116.461	122.277	116.51	121.588	123.82	133.631	121.001	130.314
AD32	1.9543	0.6236	1.3114	0.6678	1.4053	1.8638	2.8318	1.9461	2.9822	1.1156	1.3496	1.6741	2.3037	87.6523	73.9487	65.9962	75.6265	68.8478	88.9467	79.8554	87.9188	78.502	72.4405	66.487	86.7199	77.2255
AD38	2.25912	0.9437	2.0503	0.9994	2.1502	2.1639	3.7165	2.2616	3.9741	1.3666	1.8146	1.907	2.8101	116.114	114.176	105.819	116.249	107.546	122.485	119.65	120.366	118.88	115.746	105.904	115.347	104.356
YC101	0.96471	0.0005	0.0858	0.006	0.0684	1.026	0.9463	1.0547	0.9544	0.6295	0.4649	0.9317	0.7682	-4.74806	-4.3559	-0.0570652	-5.44656	-0.606126	-4.68269	-4.95699	-3.75665	-4.04605	-11.4263	-8.50663	-4.53223	-5.04067
YC102	1.01169	0.0571	0.2011	0.0647	0.1735	1.0854	1.1399	1.1048	1.1223	0.6827	0.5764	0.9535	0.8842	-0.361798	2.75699	6.15698	1.74441	4.85397	1.95563	3.75141	1.39585	2.78886	-2.24773	0.944929	-1.85268	1.17416
YC106	1.07936	0.1131	0.1705	0.142	0.1453	1.1348	1.1529	1.1407	1.153	0.7376	0.5948	1.0253	0.9213	5.95664	9.79448	4.50781	11.214	3.38894	7.47639	4.33617	5.08797	4.0386	7.22417	2.50465	6.97262	3.16183
YC107	1.12247	0.1418	0.2503	0.1362	0.213	1.2051	1.2219	1.197	1.1918	0.743	0.6038	1.0793	0.9728	9.98263	13.4012	8.8086	10.5034	6.90606	15.3329	7.43989	10.8781	5.61808	8.15583	3.26755	13.61	5.92101
YC108	1.05798	0.0463	0.1103	0.0618	0.0809	1.1049	1.0142	1.1187	0.9989	0.7008	0.4956	0.9784	0.77	3.96062	1.39976	1.26335	1.38915	0.0432673	4.13488	-1.90275	2.82539	-2.23453	0.875065	-5.90427	1.20791	-4.94424
YC109	0.998778	0.0218	0.1013	0.0372	0.0971	1.0452	1.0367	1.0731	1.0316	0.6925	0.5653	0.9449	0.8458	-1.56701	-1.67914	0.778301	-1.62444	0.884881	-2.53697	-0.890668	-1.86431	-0.903375	-0.556935	0.00401181	-2.90975	-0.883164
YC110	1.02882	-0.0048	0.0904	0.0096	0.0815	1.0076	1.0382	1.0325	1.0488	0.6727	0.5859	0.9474	0.927	1.23781	-5.02195	0.19085	-5.00555	0.0744382	-6.73901	-0.823196	-6.03979	-0.203194	-3.97303	1.75022	-2.60246	3.46722
YC113	0.975788	0.0093	0.0951	0.0408	0.1009	1.0488	1.0331	1.0953	1.06	0.645	0.4998	0.9339	0.8108	-3.7137	-3.25001	0.444155	-1.18343	1.0823	-2.13465	-1.0526	0.418832	0.252738	-8.75211	-5.54825	-4.26181	-2.75833
YC115	0.96918	0.0274	0.1307	0.0364	0.1175	1.0609	1.1251	1.0779	1.1118	0.6798	0.5992	0.9402	0.8964	-4.33072	-0.975391	2.3628	-1.72244	1.94469	-0.782397	3.08569	-1.37066	2.36142	-2.74807	2.87762	-3.48745	1.82779
YC118	0.974487	0.0432	0.1016	0.0585	0.1005	1.0754	1.1189	1.1001	1.1237	0.6423	0.5293	0.9475	0.8468	-3.83511	1.01019	0.794469	0.98489	1.06152	0.838069	2.8068	0.912485	2.84585	-9.21794	-3.04761	-2.59017	-0.829588
YC119	1.02671	-0.0218	0.0408	-0.0027	0.0273	1.0021	0.9653	1.031	0.9791	0.7206	0.5869	0.9304	0.8265	1.04127	-7.15833	-2.48232	-6.51234	-2.74133	-7.35367	-4.10234	-6.19406	-3.04055	4.29116	1.83499	-4.69202	-1.91718
YC120	1.01465	0.0524	0.1783	0.0746	0.1872	1.0884	1.1964	1.1286	1.2196	0.7808	0.7461	1.0084	1.0386	-0.084934	2.16634	4.92819	2.9572	5.56571	2.2909	6.29286	3.84355	6.74977	14.6775	15.3299	4.89536	9.44632
YC121	0.987398	0.012	0.1197	0.028	0.1018	1.0384	1.0348	1.0599	1.0271	0.6808	0.5461	0.935	0.8333	-2.62959	-2.9107	1.76996	-2.75148	1.12905	-3.29691	-0.976132	-3.22186	-1.08656	-2.57554	-1.62352	-4.12661	-1.55287
YC122	0.981308	0.0564	0.1052	0.0667	0.0785	1.0811	0.9955	1.0967	0.9616	0.6828	0.5047	0.9739	0.7906	-3.19825	2.66902	0.98849	1.98942	-0.0814163	1.47508	-2.7439	0.562814	-3.75295	-2.23048	-5.13289	0.654788	-3.84057
YC126	0.958334	0.0127	0.0989	0.0398	0.1057	1.0321	1.0496	1.0826	1.0769	0.6824	0.5693	0.9404	0.8673	-5.34341	-2.82273	0.648954	-1.30593	1.33166	-4.00098	-0.310408	-0.887291	0.940707	-2.29949	0.343081	-3.46287	0.268723
YC131	1.04473	0.0657	0.094	0.0778	0.0774	1.095	1.0392	1.1137	1.0326	0.707	0.5361	0.9839	0.8206	2.7237	3.83775	0.384871	3.34921	-0.138563	3.02849	-0.778214	2.31117	-0.862666	1.94475	-2.47119	1.88394	-2.23328
YC133	1.00597	0.0434	0.1509	0.06	0.1492	1.0873	1.049	1.1293	1.0499	0.6637	0.484	0.9581	0.7838	-0.895244	1.03532	3.45147	1.16865	3.59155	2.16797	-0.337397	3.91554	-0.158415	-5.5258	-6.88757	-1.28727	-4.20489
YC134	1.05841	-0.0392	-0.0328	-0.032	-0.0429	0.9613	0.9433	0.9678	0.9387	0.7718	0.707	0.9592	0.9455	4.00116	-9.34498	-6.44896	-10.1017	-6.38833	-11.9133	-5.09193	-12.6938	-4.68517	13.1247	12.0155	-1.15206	4.45838
